# Supplementary material for: Postglacial Colonization of the Qinling Mountains: Phylogeography of the Swelled Vent Frog (Feirana quadranus)
Source: PLoS One. 2012 Jul 25;7(7):e41579. doi: 10.1371/journal.pone.0041579 (PMC3405020; doi:10.1371/journal.pone.0041579)
Supplement: Table S1 — Sampling information and haplotypes of Feirana based on nuclear tyrosinase gene. (XLS) [file pone.0041579.s001.xls]

## Sheet: Sheet1
Table S1. Sampling information and haplotypes of Feirana based on nuclear tyrosinase gene.
Sample No.	Locality	Haplotype
Feirana quadranus
CIBAnxian01	Anxian Co., Sichuan Prov.	QH1
CIBAnxian04	Anxian Co., Sichuan Prov.	QH1
CIBAnxian02	Anxian Co., Sichuan Prov.	QH1
CIB20060499	Qingchuan Co., Sichuan Prov.	QH1
CIBLichuan01	Lichuan Co., Hubei Prov.	QH2
CIB20060418	Lichuan Co., Hubei Prov.	QH2
CIBWZ61	Fengjie Co., Chongqing City	QH3
CIBLichuan02	Lichuan Co., Hubei Prov.	QH3
CIB20070188	Wanyuan Co., Sichuan Prov.	QH4
CIBLC2010017	Chengkou Co., Chongqing City	QH5
CIBLC2010054	Kaixian Co., Chongqing City	QH6
CIBLC2010073	Changyang Co., Hubei Prov.	QH6
CIBSNJ01	Shennongjia, Hubei Prov.	QH6
CIBWZ31	Wuxi Co., Chongqing City	QH7
CIBHN2010082104	Sangzhi Co., Hunan Prov.	QH8
CIBSNJ04	Shennongjia, Hubei Prov.	QH9
CIBLC2010016	Chengkou Co., Chongqing City	QH10
CIBWS02	Wushan Co., Chongqing City	QH11
CIBWZ34	Wuxi Co., Chongqing City	QH12
CIBWS07	Wushan Co., Chongqing City	QH12
CIB20070187	Wanyuan Co., Sichuan Prov.	QH12
CIBLG04	Langao Co., Shananxi Prov.	QH13
CIBSY06	Shanyang Co., Shananxi Prov.	QH14
CIB2010081906	Yangxian Co., Shananxi Prov.	QH15
CIB2010081002	Foping Co., Shananxi Prov.	QH15
CIB20060355-3	Foping Co., Shananxi Prov.	QH16
CIB20060353	Zhouzhi Co., Shananxi Prov.	QH17
CIB20060353-1	Zhouzhi Co., Shananxi Prov.	QH17
CIB20060353-3	Zhouzhi Co., Shananxi Prov.	QH18
CIBQC01	Qingchuan Co., Sichuan Prov.	QH19
CIBWX01	Wenxian, Gansu Prov.	QH20
CIB20060508	Qingchuan Co., Sichuan Prov.	QH21
CIB2010081908	Yangxian Co., Shananxi Prov.	QH22
CIB2010081804	Lueyang Co., Shananxi Prov.	QH23
CIB2010081702	Zhashui Co., Shananxi Prov.	QH23
CIBLB04	Liuba Co., Shananxi Prov.	QH23
CIBLB05	Liuba Co., Shananxi Prov.	QH23
CIBLB06	Liuba Co., Shananxi Prov.	QH23
CIB20060488	Fengxian Co., Shananxi Prov.	QH23
CIB20060518	Fengxian Co., Shananxi Prov.	QH23
CIB20060489	Fengxian Co., Shananxi Prov.	QH23
CIBHX03	Huixian Co., Gansu Prov.	QH23
CIB20060491	Fengxian Co., Shananxi Prov.	QH23
CIB20060523	Fengxian Co., Shananxi Prov.	QH23
CIB200604513	Fengxian Co., Shananxi Prov.	QH23
CIBHX05	Huixian Co., Gansu Prov.	QH23
CIB2010091401	Kangxian Co., Gansu Prov.	QH24
CIBWZ41	Fengjie Co., Chongqing City	QH24
CIBNJ02	Nanjiang Co., Sichuan Prov.	QH24
CIB20070194	Wanyuan Co., Sichuan Prov.	QH24
CIBNZ03	Nanzheng Co., Shananxi Prov.	QH24
CIBNZ04	Nanzheng Co., Shananxi Prov.	QH24
CIBWZ60	Fengjie Co., Chongqing City	QH24
CIBNJ05	Nanjiang Co., Sichuan Prov.	QH24
CIB20060529	Wenxian, Gansu Prov.	QH24
CIB20060530	Wenxian, Gansu Prov.	QH24
CIB20060526	Nanjiang Co., Sichuan Prov.	QH24
CIB2010080401	Ningshan Co., Shananxi Prov.	QH25
CIB2010080403	Ningshan Co., Shananxi Prov.	QH25
CIB2010080404	Foping Co., Shananxi Prov.	QH25
CIB20060355-1	Foping Co., Shananxi Prov.	QH25
CIBXA01	Chang'an Co., Shananxi Prov.	QH25
CIBNS01	Ningshan Co., Shananxi Prov.	QH25
CIB20060353-2	Zhouzhi Co., Shananxi Prov.	QH25
CIB20060353-4	Zhouzhi Co., Shananxi Prov.	QH25
CIB20060353-5	Zhouzhi Co., Shananxi Prov.	QH25
CIB20060353-6	Zhouzhi Co., Shananxi Prov.	QH25
CIBSY07	Shanyang Co., Shananxi Prov.	QH25
Feirana kangxianensis
CIB2010091110	Kangxian Co., Gansu Prov.	K1
Feirana taihangnica
CIBNS05	Ningshan Co., Shananxi Prov.	T1
CIB2876K	Zhashui Co., Shananxi Prov.	T2
CIBNS04	Ningshan Co., Shananxi Prov.	T2
